# Supplementary material for: Enhancing Yield, Physiological, and Quality Traits of Strawberry Cultivated Under Organic Management by Applying Different Non-Microbial Biostimulants
Source: Plants (Basel). 2025 Feb 26;14(5):712. doi: 10.3390/plants14050712 (PMC11902179; doi:10.3390/plants14050712)
Supplement: Supplementary file 1 [file plants-14-00712-s001.zip]

Archive with 1 entries (1 files):
- plants-3456426-supplementary.xlsx
