# Supplementary material for: Enhancing Yield, Physiological, and Quality Traits of Strawberry Cultivated Under Organic Management by Applying Different Non-Microbial Biostimulants
Source: Plants (Basel). 2025 Feb 26;14(5):712. doi: 10.3390/plants14050712 (PMC11902179; doi:10.3390/plants14050712)
Supplement: Supplementary file 1 [file plants-14-00712-s001.zip › plants-3456426-supplementary.xlsx]

## Sheet: RawData
Treatment	Rep	Yield	Fruit N°	MeanFruitWeight	Leaf N°	PlantDW	E	gs	A	WUEi	SPAD	Fv/Fm	NO3	PO4	K	Ca	Mg	SO4	DPPH
AControllo	1	4.67856	35	20.5651	53.6	38.2527	2.295	0.15	10.98	4.78431	45.375	0.801644	0.83006	2.4392	17.4462	3.9005	2.121	0.645338	46.2918
AControllo	2	4.60003	35.7	19.8234	54.8	48.6996	2.57167	0.158333	12.5933	4.89695	45.36	0.802752	0.8241	3.07292	17.0443	3.3815	2.11884	0.806376	44.7985
AControllo	3	4.71272	35.7	20.3091	57.8	39.3329	2.92333	0.168333	12.6017	4.31072	46.08	0.802838	1.09506	2.66876	16.4858	4.2425	2.20996	0.75426	42.4532
Algaman	1	4.57411	34.4	20.4567	58.2	40.6465	2.61	0.201667	13.91	5.3295	42.805	0.814379	0.983894	3.3158	18.4789	4.07448	2.73942	0.6332	53.2079
Algaman	2	4.35086	35	18.5934	50.6	41.4576	3.09333	0.213333	15.3867	4.97414	45.5526	0.815782	1.04496	3.6914	15.7606	3.34444	2.10756	0.56012	53.969
Algaman	3	3.79514	34.3	17.5336	59.2	44.5522	2.79167	0.209	14.625	5.23881	44.7644	0.814456	0.880824	3.69494	17.8233	3.03174	2.2954	0.75038	49.634
Auxym	1	4.532	32.8	21.257	68	61.7182	2.59833	0.183333	14.445	5.55933	43.015	0.814916	0.96826	3.09646	14.507	3.63482	2.05858	1.07146	45.8583
Auxym	2	4.46904	31.1	22.1076	72.6	60.0991	2.82	0.17	15.775	5.59397	44.11	0.814714	1.0504	2.73948	15.0465	4.30962	2.1719	0.79934	45.6457
Auxym	3	4.67046	32.6	22.0409	74.6	63.6051	2.91429	0.167143	15.4429	5.29902	45.67	0.814087	1.14216	2.92788	16.6312	4.30412	2.39102	0.75278	46.0209
Trainer	1	5.21262	36.8	21.7919	69	61.4618	2.515	0.2	16.0167	6.36846	47.5	0.81627	1.56026	2.92012	18.4571	4.98688	2.87558	0.86424	48.9728
Trainer	2	5.25015	37.3	21.6546	69.8	64.6092	2.82333	0.191667	16.4117	5.81287	46.43	0.817007	1.20684	2.56374	18.2172	5.85936	2.90804	0.71432	45.9292
Trainer	3	5.418	36.6	22.7743	70.4	59.5774	3.07667	0.206667	16.3183	5.3039	45.28	0.811799	1.3302	2.9169	16.5359	6.02412	2.80984	0.9553	47.9863

## Sheet: ANOVA
	Fruit Yield per Unit surface area		Fruit Number	Mean Fruits Weight	Leaf Number	Shoot Dry Weight		NO3-	PO43-	SO42-	K+	Ca2+	Mg2+		SPAD index	A	E	gs	WUEi	Fv/Fm		DPPH		Physical and chemical properties of soil
	kg m-2		n° pl−1	g	n° pl−1	g pl−1		g kg-1 dw								µmol CO2 m–2 s–1	mol H2O m–2 s–1	mol H2O m–2 s–1	µmol CO2 mol–1 H2O			mmol Trolox eq kg−1 dw
Control	4,664±0,033b		35,467±0,233ab	20,233±0,217ab	55,4±1,249b	42,095±3,317b		0,916±0,089b	2,727±0,185b	0,735±0,047	16,992±0,278	3,842±0,25b	2,15±0,03b		45,605±0,238	12,058±0,539b	2,597±0,182	0,159±0,005b	4,664±0,18b	0,802±0,0004b		44,515±1,117b		Properties	Unit	Results
SWE	4,24±0,232b		34,567±0,219b	18,861±0,854b	56±2,715b	42,219±1,19b		0,97±0,048b	3,567±0,126a	0,648±0,055	17,354±0,819	3,484±0,309b	2,381±0,187ab		44,374±0,817	14,641±0,426a	2,832±0,141	0,208±0,003a	5,181±0,107ab	0,815±0,0005a		52,27±1,336a		Sand	%	48.4
PE	4,557±0,059b		32,167±0,536c	21,802±0,273a	71,733±1,954a	61,807±1,013a		1,054±0,05ab	2,921±0,103b	0,875±0,099	15,395±0,637	4,083±0,224b	2,207±0,098b		44,265±0,77	15,221±0,4a	2,778±0,094	0,173±0,005b	5,484±0,093ab	0,815±0,0002a		45,842±0,109b		Silt		43
V-PH	5,294±0,063a		36,9±0,208a	22,074±0,353a	69,733±0,406a	61,883±1,468a		1,366±0,104a	2,8±0,118b	0,845±0,07	17,737±0,604	5,623±0,322a	2,864±0,029a		46,403±0,641	16,249±0,119a	2,805±0,162	0,199±0,004a	5,828±0,307a	0,815±0,002a		47,629±0,897b		Clay		8.6
	**		***	**	***	***		*	**	n.s	n.s	**	**		n.s	***	n.s	***	*	***		**		pH		7.4
	Effect of foliar applications of seaweed extract (SWE), vegetable-derived protein hydrolysate (V-PH), and plant extract (PE) on fruit yield per unit ground surface area of greenhouse-grown organic strawberry.		Effect of foliar applications of seaweed extract (SWE), plant-derived protein hydrolysate (V-PH) and plant extract (PE) on biometric indices					Effect of foliar applications of seaweed extract (SWE), plant-derived protein hydrolysate (V-PH) and plant extract (PE) on biometric indices on mineral content							Effect of foliar applications of seaweed extract (SWE), plant-derived protein hydrolysate (V-PH) and plant extract (PE) on physiological activity							Effect of foliar applications of seaweed extract (SWE), vegetable-derived protein hydrolysate (V-PH), and plant extract (PE) on antioxidant activity (DPPH) of greenhouse-grown organic strawberry fruit		Electrical conductivity	dS m-1	0.2
																								Organic Matter	%	2.4
																								Total Nitrogen	g kg-1	1.7
																								C/N		8.3
																								P2O5 (ppm)	mg kg-1	162
																								K2O (ppm)		2439
